# Supplementary material for: Computationally predicted gene regulatory networks in molluscan biomineralization identify extracellular matrix production and ion transportation pathways
Source: Bioinformatics. 2019 Oct 16;36(5):1326–32. doi: 10.1093/bioinformatics/btz754 (PMC7703775; doi:10.1093/bioinformatics/btz754)
Supplement: btz754_Supplementary_Data [file btz754_supplementary_data.zip]

Archive with 4 entries (3 files):
- btz754-Suppl_Data/
- btz754-Suppl_Data/SLEIGHT_etal_Supplementary_information_Figs&tables_REVISED_R3_for_final_article.pdf
- btz754-Suppl_Data/SLEIGHT_etal_Supplementary_information_Figs&tables_REVISED_R2.docx
- btz754-Suppl_Data/SLEIGHT_etal_Supplementary_information_Figs&tables_REVISED_R3_for_final_article.docx
